# Supplementary material for: Acute Stress in Lesser-Spotted Catshark (Scyliorhinus canicula Linnaeus, 1758) Promotes Amino Acid Catabolism and Osmoregulatory Imbalances
Source: Animals (Basel). 2022 May 6;12(9):1192. doi: 10.3390/ani12091192 (PMC9105869; doi:10.3390/ani12091192)
Supplement: Supplementary file 1 [file animals-12-01192-s001.zip]

Archive with 1 entries (1 files):
- animals-1658366-supplementary.pdf
